# Supplementary material for: Comparative Microbial Profiles of Colonic Digesta between Ningxiang Pig and Large White Pig
Source: Animals (Basel). 2021 Jun 23;11(7):1862. doi: 10.3390/ani11071862 (PMC8300102; doi:10.3390/ani11071862)
Supplement: Supplementary file 1 [file animals-11-01862-s001.zip]

Archive with 1 entries (1 files):
- animals-1232895-supplementary.pdf
